# Supplementary material for: Functional Relevance for Associations between Genetic Variants and Systemic Lupus Erythematosus
Source: PLoS One. 2013 Jan 14;8(1):e53037. doi: 10.1371/journal.pone.0053037 (PMC3544818; doi:10.1371/journal.pone.0053037)
Supplement: Table S1 — The selected association results (p<10-7) from previous 8 published studies. Note: N/A: not available; PMID: PubMed ID. “Gene 1” and “Gene 2” are the nearby genes physically located at two sides of SNP. “GRAIL p-value” and “Implicated gene” are the results from Gene Relationships Across Implicated Loci (GRAIL) analyses. * associated with anti-dsDNA negative SLE; #associated with anti-dsDNA positive SLE. (XLS) [file pone.0053037.s001.xls]

## Sheet: Sheet5
Table S1. The selected association results (p<10-7) from previous 8 published studies
SNP rs	Chromosome	Location	Allele	Role	Association P-value	GRAIL P-value	Implicated gene	Gene 1	Gene 2	PMID
rs1573649	6	32731258	C/T	5'utr	2.0009e-10	0.317756	HLA-DQB2	HLA-DQB2	HLA-DQB2	18204098
rs16898264	6	32677152	A/G	unknown	3.85255e-09	0.986661	HLA-DRA	HLA-DQB1	HLA-DQA2	18204098
rs2187668	6	32605884	A/G	intron	6e-28	0.877913	HLA-DQB2	HLA-DQA1	HLA-DQA1	21408207#
					2.7104e-21					18204098
rs2647012	6	32664458	A/G	unknown	1.2679e-13	0.986661	HLA-DRA	HLA-DQB1	HLA-DQA2	18204098
rs2647050	6	32669767	C/T	unknown	5.38473e-09	0.986661	HLA-DRA	HLA-DQB1	HLA-DQA2	18204098
rs2856717	6	32670308	C/T	unknown	1.027e-13	N/A	N/A	HLA-DQB1	HLA-DQA2	18204098
rs2856718	6	32670255	A/G	unknown	5.32683e-09	0.986661	HLA-DRA	HLA-DQB1	HLA-DQA2	18204098
rs2856725	6	32666738	A/G	unknown	1.1147e-13	N/A	N/A	HLA-DQB1	HLA-DQA2	18204098
rs2858305	6	32670464	A/C	unknown	7.8826e-14	N/A	N/A	HLA-DQB1	HLA-DQA2	18204098
rs4728142	7	128573967	A/G	unknown	8e-19	0.00136561	IRF5	KCP	IRF5	19838193
rs6903130	6	32732210	A/G	upstream-variant-2KB	4.4296e-10	0.317756	HLA-DQB2	HLA-DQB2	HLA-DQB2	18204098
rs9271100	6	32576478	C/T	unknown	1e-12	N/A	N/A	HLA-DRB1	HLA-DQA1	19838193
rs9275572	6	32678999	A/G	unknown	6.406e-14	0.986661	HLA-DRA	HLA-DQB1	HLA-DQA2	18204098
rs9275596	6	32681631	C/T	unknown	3.3307e-16	0.986661	HLA-DRA	HLA-DQB1	HLA-DQA2	18204098
rs2858331	6	32681277	C/T	unknown	1.9902e-10	0.986661	HLA-DRA	HLA-DQB1	HLA-DQA2	18204098
rs10807113	6	32722186	A/C	unknown	2.1828e-11	0.367985	HLA-DQB2	HLA-DQA2	HLA-DQB2	18204098
rs1794282	6	32666526	A/G	unknown	4.0083e-18	0.877913	HLA-DQB2	HLA-DQB1	HLA-DQA2	18204098
rs2051549	6	32730086	C/T	intron	1.6653e-15	0.317756	HLA-DQB2	HLA-DQB2	HLA-DQB2	18204098
rs2301271	6	32725193	C/T	intron	2.8866e-15	0.317756	HLA-DQB2	HLA-DQB2	HLA-DQB2	18204098
					2e-12					21408207*
rs6457617	6	32663851	C/T	unknown	3.6131e-12	0.986661	HLA-DRA	HLA-DQB1	HLA-DQA2	18204098
rs7453920	6	32730012	A/G	intron	3.7748e-15	0.317756	HLA-DQB2	HLA-DQB2	HLA-DQB2	18204098
rs7756516	6	32723917	C/T	3'utr	3.0226e-11	0.367985	HLA-DQB2	HLA-DQB2	HLA-DQB2	18204098
rs7758736	6	32758394	A/G	unknown	1.1498e-10	0.141825	HLA-DQB2	HLA-DQB2	HLA-DOB	18204098
rs7762279	6	32755290	C/T	unknown	2.9699e-11	0.367985	HLA-DQB2	HLA-DQB2	HLA-DOB	18204098
rs9275224	6	32659878	A/G	unknown	4.4486e-12	0.986661	HLA-DRA	HLA-DQB1	HLA-DQA2	18204098
rs9275659	6	32686103	A/C	unknown	1.92849e-09	0.141825	HLA-DQB2	HLA-DQB1	HLA-DQA2	18204098
rs9275686	6	32687570	A/G	unknown	2.50536e-09	0.141825	HLA-DQB2	HLA-DQB1	HLA-DQA2	18204098
rs9357152	6	32664960	A/G	unknown	8.4189e-10	0.986661	HLA-DRA	HLA-DQB1	HLA-DQA2	18204098
rs10036748	5	150458146	C/T	intron	2e-09	0.0122345	TNIP1	TNIP1	TNIP1	19838193
rs10516487	4	102751076	C/T	missense	4e-10	0.611412	BANK1	BANK1	BANK1	18204447
rs1128334	11	128328959	A/G	3'utr	2e-11	0.704607	ETS1	ETS1	ETS1	20169177
rs11574637	16	31368874	C/T	intron	3e-11	0.04509	ITGAX	ITGAX	ITGAX	18204098
rs1264350	6	30796545	A/G	unknown	1.8593e-12	0.357374	IER3	IER3	DDR1	18204098
rs131654	22	21917190	G/T	unknown	1e-16	0.98877	UBE2L3	RIMBP3C	UBE2L3	19838193
rs13277113	8	11349186	A/G	unknown	1e-10	0.133776	BLK	FAM167A	BLK	18204098
rs13385731	2	33701890	C/T	intron	1e-15	0.172106	RASGRP3	RASGRP3	RASGRP3	19838193
rs1385374	12	129300694	C/T	intron	2e-11	0.861729	SLC15A4	SLC15A4	SLC15A4	19838193
rs2205960	1	173191475	G/T	unknown	3e-32	0.0380936	TNFSF4	TNFSF4	RPL26P11	19838193
rs2230926	6	138196066	G/T	missense	1e-17	0.00840136	TNFAIP3	TNFAIP3	TNFAIP3	19838193
rs2618476	8	11352541	C/T	intron	2e-08	0.350035	BLK	BLK	BLK	19165918
rs2844659	6	30824532	A/G	unknown	1.2337e-10	0.233036	IER3	IER3	DDR1	18204098
rs4639966	11	118573519	C/T	unknown	1e-16	0.73506	DDX6	TREH	DDX6	19838193
rs5029939	6	138195723	C/G	intron	3e-12	0.00840136	TNFAIP3	TNFAIP3	TNFAIP3	19165918
rs548234	6	106568034	C/T	unknown	5e-12	0.637052	PRDM1	PRDM1	ATG5	19838193
rs6590330	11	128311059	A/G	unknown	2e-25	0.704607	ETS1	NCRNA00288	ETS1	19838193
rs7192	6	32411646	G/T	missense	2.0204e-10	0.986661	HLA-DRA	HLA-DRA	HLA-DRA	18204098
rs7812879	8	11340181	C/T	unknown	2e-24	0.350035	BLK	FAM167A	BLK	19838193
rs9888739	16	31313253	C/T	intron	2e-23	0.04509	ITGAX	ITGAM	ITGAM	18204446
					1e-15					21408207
rs1046089	6	31602967	A/G	missense	3.7925e-13	0.949482	ZBTB12	BAT2	BAT2	18204098
rs10484399	6	27534528	A/G	unknown	1.0187e-08	0.999961	ZNF391	HNRNPA1P1	RPL8P1	18204098
rs10488631	7	128594183	C/T	downstream-variant-500B	7e-18	0.00136561	IRF5	TNPO3	TNPO3	21408207#
					1.6521e-11					18204098
rs1077393	6	31610529	C/T	intron	3.8264e-11	0.949482	ZBTB12	BAT3	BAT3	18204098
rs11229	6	31603770	A/G	synonymous-codon	5.5511e-16	0.949482	ZBTB12	BAT2	BAT2	18204098
rs1150754	6	32050758	A/G	intron	6e-29	0.940369	ZBTB12	TNXB	TNXB	21408207#
					6.6613e-16					18204098
rs1167796	7	75173180	A/G	intron	2e-08	0.944975	NCF1C	HIP1	HIP1	19838193
rs12176317	6	26372786	A/G	intron	6.8325e-10	0.931734	TRIM38	BTN3A2	BTN3A2	18204098
rs12531711	7	128617466	A/G	intron	2.2854e-11	0.00136561	IRF5	TNPO3	TNPO3	18204098
					6e-09					21408207*
rs12537284	7	128717906	A/G	unknown	4e-19	0.00409125	IRF5	TPI1P2	CYCSP20	18204446
rs1270942	6	31918860	C/T	intron	1.2948e-17	0.967539	ZBTB12	CFB	CFB	18204098
rs13194504	6	28630691	A/G	unknown	6.34271e-09	0.469577	GPX5	TRNAA46P	TRNAK43P	18204098
rs13194781	6	27815639	A/G	unknown	2.30575e-09	0.415226	GPX5	HIST1H2BN	HIST1H2BPS2	18204098
rs13195509	6	26463660	A/G	missense	1.1657e-10	0.950221	TRIM38	BTN2A1	BTN2A1	18204098
rs13197574	6	28060239	C/T	unknown	1.20741e-09	0.395898	GPX5	ZSCAN12P1	ZSCAN12P1	18204098
rs13211507	6	28257377	C/T	intron	6.72762e-09	0.478131	GPX5	PGBD1	PGBD1	18204098
rs1419183	6	28242794	G/T	intron	1.44101e-08	0.478131	GPX5	ZNF187	ZNF187	18204098
rs16891725	6	26479150	C/T	unknown	6.047e-11	0.950221	TRIM38	BTN2A1	BTN1A1	18204098
rs175597	6	27810626	A/G	unknown	8.98112e-09	0.415226	GPX5	HIST1H2BN	HIST1H2BPS2	18204098
rs17749927	6	27669976	A/G	unknown	3.29071e-09	0.999961	ZNF391	RPL8P1	GPR89P	18204098
rs1913517	10	50119054	A/G	intron	7e-12	0.750028	LRRC18	WDFY4	WDFY4	19838193
rs1980493	6	32363215	A/G	intron	2.2204e-16	0.877913	HLA-DQB2	BTNL2	BTNL2	18204098
rs200953	6	27837267	C/T	upstream-variant-2KB	3.81881e-09	0.415226	GPX5	HIST1H1B	HIST1H1B	18204098
rs204991	6	32161366	A/G	intron	1.05144e-08	0.940369	ZBTB12	GPSM3	GPSM3	18204098
rs2233956	6	31081205	A/G	upstream-variant-2KB	1.05118e-09	0.0691259	TNF	PSORS1C1	PSORS1C1	18204098
rs2242660	6	31597753	C/T	intron	8.7291e-11	0.949482	ZBTB12	BAT2	BAT2	18204098
rs2247056	6	31265490	C/T	unknown	5.1637e-10	0.996405	POU5F1	WASF5P	HLA-B	18204098
rs2395162	6	32387780	G/T	unknown	7.6938e-14	0.877913	HLA-DQB2	BTNL2	HLA-DRA	18204098
rs2442749	6	31352040	A/G	unknown	7.70809e-09	0.998593	POU5F1	HLA-S	MICA	18204098
rs2523554	6	31331829	A/G	unknown	2.2162e-11	0.985317	POU5F1	DHFRP2	DHFRP2	18204098
rs2596531	6	31387557	C/T	unknown	3.60275e-09	N/A	N/A	MICA	HLA-X	18204098
rs2596560	6	31355318	A/G	unknown	8.4391e-10	0.0344463	TNF	HLA-S	MICA	18204098
rs2844511	6	31389784	C/T	unknown	3.77212e-09	0.985317	POU5F1	MICA	HLA-X	18204098
rs3094061	6	30321189	G/T	unknown	1.24351e-09	0.404288	IER3	HLA-N	UBQLN1P1	18204098
rs3099844	6	31448976	A/C	unknown	8.6231e-13	0.116134	TNF	HCG26	MICB	18204098
rs3115663	6	31601843	A/G	intron	6.6613e-16	0.949482	ZBTB12	BAT2	BAT2	18204098
rs3117099	6	32358270	C/T	unknown	6.2924e-10	0.940369	ZBTB12	HNRNPA1P2	BTNL2	18204098
rs3117583	6	31619576	C/T	intron	3.3307e-16	0.949482	ZBTB12	BAT3	BAT3	18204098
rs3129890	6	32414273	C/T	unknown	1.61957e-09	N/A	N/A	HLA-DRA	HLA-DRB9	18204098
rs3129962	6	32379383	C/G	unknown	5.5976e-18	0.877913	HLA-DQB2	BTNL2	HLA-DRA	18204098
rs3129963	6	32380208	A/G	unknown	7.9159e-14	0.877913	HLA-DQB2	BTNL2	HLA-DRA	18204098
rs3130350	6	30327839	G/T	unknown	6.0864e-10	0.404288	IER3	UBQLN1P1	UBQLN1P1	18204098
rs3130380	6	30279130	A/G	unknown	1.27111e-09	0.365442	IER3	HCG18	HCG18	18204098
rs3130544	6	31058340	A/C	unknown	3.9968e-15	0.0691259	TNF	HCG22	C6orf15	18204098
rs3130618	6	31632134	A/C	missense	9.992e-16	0.949482	ZBTB12	CSNK2B	CSNK2B	18204098
rs3131296	6	32172993	A/G	intron	4.4409e-14	0.940369	ZBTB12	NOTCH4	NOTCH4	18204098
rs3131379	6	31721033	C/T	intron	2e-52	0.110729	TNF	MSH5	MSH5	18204446
rs3132580	6	30920124	C/T	missense	2.5868e-13	0.34093	IER3	DPCR1	DPCR1	18204098
rs3132610	6	30544401	C/T	intron	1.14596e-08	0.426444	IER3	ABCF1	ABCF1	18204098
rs3132630	6	30345118	A/G	unknown	7.1644e-11	0.404288	IER3	UBQLN1P1	MICC	18204098
rs3132631	6	30344645	A/G	unknown	5.0816e-11	0.404288	IER3	UBQLN1P1	MICC	18204098
rs3135353	6	32392877	A/G	unknown	5.1702e-17	0.877913	HLA-DQB2	BTNL2	HLA-DRA	18204098
rs3749971	6	29342775	C/T	missense	8.06173e-09	0.72088	UBD	OR12D3	OR12D3	18204098
rs377763	6	32199144	G/T	unknown	1.4985e-10	0.940369	ZBTB12	NOTCH4	C6orf10	18204098
rs3821236	2	191902758	A/G	intron	8e-11	0.0516856	STAT1	STAT4	STAT4	19165918
rs389884	6	31940897	C/T	intron	2.0759e-18	0.967539	ZBTB12	DOM3Z	DOM3Z	18204098
rs4678	6	30893941	C/T	missense	4.5908e-13	0.252173	IER3	VARS2	VARS2	18204098
rs4917014	7	50305863	G/T	unknown	3e-23	0.278417	IKZF1	C7orf72	IKZF1	19838193
rs4963128	11	589564	A/G	intron	3e-10	0.00612869	IRF7	PHRF1	PHRF1	18204446
rs558702	6	31870326	C/T	upstream-variant-2KB	2.8947e-18	0.121506	TNF	ZBTB12	ZBTB12	18204098
rs6445975	3	58370177	G/T	intron	7e-09	0.97301	RPP14	PXK	PXK	18204446
rs652888	6	31851234	C/T	intron	6.12428e-09	0.907198	ZBTB12	EHMT2	EHMT2	18204098
rs6904596	6	27491299	A/G	unknown	1.55928e-08	0.999961	ZNF391	HNRNPA1P1	HNRNPA1P1	18204098
rs7097397	10	50025396	A/G	missense	8e-12	0.750028	LRRC18	WDFY4	WDFY4	20169177
rs7197475	16	30642867	C/T	unknown	3e-08	0.127307	ITGAL	ZNF689	PRR14	19838193
rs7329174	13	41558110	A/G	upstream-variant-2KB	1e-08	N/A	N/A	ELF1	ELF1	21044949
rs7574865	2	191964633	G/T	intron	5e-42	0.0516856	STAT1	STAT4	STAT4	19838193
					2e-20					21408207#
rs7750641	6	31129310	C/T	missense	7.3552e-13	0.0691259	TNF	TCF19	TCF19	18204098
rs7775397	6	32261252	G/T	missense	1.1102e-16	0.877913	HLA-DQB2	C6orf10	C6orf10	18204098
rs805303	6	31616366	C/T	intron	1.24541e-09	0.949482	ZBTB12	BAT3	BAT3	18204098
rs853676	6	28299687	A/G	intron	5.2196e-11	0.469577	GPX5	ZNF323	ZNF323	18204098
rs853679	6	28296863	G/T	intron	2.5201e-10	0.469577	GPX5	ZNF323	ZNF323	18204098
rs886424	6	30782002	A/G	unknown	4.7039e-12	0.357374	IER3	IER3	DDR1	18204098
rs9268530	6	32383223	C/T	unknown	3.2085e-14	0.877913	HLA-DQB2	BTNL2	HLA-DRA	18204098
rs9268832	6	32427789	C/T	unknown	1.5323e-10	0.986661	HLA-DRA	HLA-DRB9	HLA-DRB9	18204098
rs9276435	6	32713867	C/T	intron	1.3629e-10	0.141825	HLA-DQB2	HLA-DQA2	HLA-DQA2	18204098
rs9358946	6	26478927	A/G	unknown	1.12304e-08	1	HIST1H2AH	BTN2A1	BTN1A1	18204098
rs9379858	6	26367689	C/T	intron	6.2072e-10	0.931734	TRIM38	BTN3A2	BTN3A2	18204098
rs9379859	6	26369549	C/T	intron	3.7907e-10	0.931734	TRIM38	BTN3A2	BTN3A2	18204098
rs9379897	6	26601526	C/T	unknown	1.44913e-09	0.950221	TRIM38	ABT1	ZNF322A	18204098
Note: N/A: not available; PMID: PubMed ID
“Gene 1” and “Gene 2”are the nearby genes physically located at two sides of SNP
“GRAIL p-value “and “Implicated gene” are the results from Gene Relationships Across Implicated Loci (GRAIL) analyses
* associated with anti-dsDNA negative SLE; #associated with anti-dsDNA positive SLE
