# Supplementary material for: Functional Relevance for Associations between Genetic Variants and Systemic Lupus Erythematosus
Source: PLoS One. 2013 Jan 14;8(1):e53037. doi: 10.1371/journal.pone.0053037 (PMC3544818; doi:10.1371/journal.pone.0053037)
Supplement: Table S2 — Results of eQTL analyses for the selected significant SLE-associated SNPs that have eQTL effects not on the corresponding “identified” genes but on other genes. Note: N/A:not available;“Score”: −log10 (P); LCLs: lymphoblastoid cell lines; transcript-QTL: transcript expression levels against SNPs; exon-QTL: quantified reads for known exons by RNA sequencing against SNPs; sQTL: splicing QTL; PP-eqtl: posterior probability-eqtl; Database#: http://eqtl.uchicago.edu/cgi-bin/gbrowse/eqtl; PMID for eQTL: PubMed ID for eQTL results. “Gene 1” and “Gene 2”are the nearby genes physically located at two sides of SNP. “GRAIL p-value “and “Implicated gene” are the results from Gene Relationships Across Implicated Loci (GRAIL) analyses. (XLS) [file pone.0053037.s002.xls]

## Sheet: Sheet1
Table S2. Results of eQTL analyses for the selected significant SLE-associated SNPs that have eQTL effects not on the corresponding “identified” genes but on other genes.
SNP ID	Chr.	Location	Allele	Role	Association P-value	Gene 1	Gene 2	Implicated Gene	PMID for association	eQTL gene	Effect	Score	Target	PMID for eQTL
rs3130350	chr6	30327839	G/T	unknown	6.0864e-10	UBQLN1P1	UBQLN1P1	IER3	18204098	ZFP57	cis-eqtl	13.2307	Monocytes	20502693
rs3749971	chr6	29342775	C/T	missense	8.06173e-09	OR12D3	OR12D3	UBD	18204098	ZFP57	cis-eqtl	13.3102	Monocytes	20502693
rs886424	chr6	30782002	A/G	unknown	4.7039e-12	IER3	DDR1	IER3	18204098	ZFP57	cis-eqtl	11.2431	Monocytes	20502693
rs3094061	chr6	30321189	G/T	unknown	1.24351e-09	HLA-N	UBQLN1P1	IER3	18204098	VARSL	cis-eqtl	11.724	Monocytes	20502693
rs4678	chr6	30893941	C/T	missense	4.5908e-13	VARS2	VARS2	IER3	18204098	VARSL	cis-eqtl	42.0009	Monocytes	20502693
rs886424	chr6	30782002	A/G	unknown	4.7039e-12	IER3	DDR1	IER3	18204098	VARSL	cis-eqtl	12.6628	Monocytes	20502693
rs4728142	chr7	128573967	A/G	unknown	8e-19	KCP	IRF5	IRF5	19838193	TNPO3	cis-eqtl	20.9292	Monocytes	20502693
rs7197475	chr16	30642867	C/T	unknown	3e-08	ZNF689	PRR14	ITGAL	19838193	SRCAP	cis-exonQTL	3.4923	LCLs	20220756
rs1167796	chr7	75173180	A/G	intron	2e-08	HIP1	HIP1	NCF1C	19838193	PMS2L3	cis-eqtl	40.714	LCLs	Database#
rs1167796	chr7	75173180	A/G	intron	2e-08	HIP1	HIP1	NCF1C	19838193	PMS2L3	cis-eqtl	24.1308	Monocytes	20502693
rs1264350	chr6	30796545	A/G	unknown	1.8593e-12	IER3	DDR1	IER3	18204098	NA	cis-exonQTL	4.369	LCLs	20220756
rs2844659	chr6	30824532	A/G	unknown	1.2337e-10	IER3	DDR1	IER3	18204098	NA	cis-exonQTL	4.7778	LCLs	20220756
rs3094061	chr6	30321189	G/T	unknown	1.24351e-09	HLA-N	UBQLN1P1	IER3	18204098	NA	cis-exonQTL	4.2261	LCLs	20220756
rs3130350	chr6	30327839	G/T	unknown	6.0864e-10	UBQLN1P1	UBQLN1P1	IER3	18204098	NA	cis-exonQTL	5.4689	LCLs	20220756
rs3130380	chr6	30279130	A/G	unknown	1.27111e-09	HCG18	HCG18	IER3	18204098	NA	cis-exonQTL	5.4689	LCLs	20220756
rs3132610	chr6	30544401	C/T	intron	1.14596e-08	ABCF1	ABCF1	IER3	18204098	NA	cis-exonQTL	5.143	LCLs	20220756
rs3132630	chr6	30345118	A/G	unknown	7.1644e-11	UBQLN1P1	MICC	IER3	18204098	NA	cis-exonQTL	6.37	LCLs	20220756
rs3132631	chr6	30344645	A/G	unknown	5.0816e-11	UBQLN1P1	MICC	IER3	18204098	NA	cis-exonQTL	6.7255	LCLs	20220756
rs3749971	chr6	29342775	C/T	missense	8.06173e-09	OR12D3	OR12D3	UBD	18204098	NA	cis-exonQTL	4.9159	LCLs	20220756
rs4678	chr6	30893941	C/T	missense	4.5908e-13	VARS2	VARS2	IER3	18204098	NA	cis-exonQTL	4.1988	LCLs	20220756
rs886424	chr6	30782002	A/G	unknown	4.7039e-12	IER3	DDR1	IER3	18204098	NA	cis-exonQTL	3.8677	LCLs	20220756
rs3117583	chr6	31619576	C/T	intron	3.3307e-16	BAT3	BAT3	ZBTB12	18204098	MICA	cis-transcriptQTL	4.2001	LCLs	20220756
rs3130618	chr6	31632134	A/C	missense	9.992e-16	CSNK2B	CSNK2B	ZBTB12	18204098	MICA	cis-transcriptQTL	4.2001	LCLs	20220756
rs2233956	chr6	31081205	A/G	upstream-variant-2KB	1.05118e-09	PSORS1C1	PSORS1C1	TNF	18204098	LY6G6D	cis-eqtl	5.9143	LCLs	19644074
rs3099844	chr6	31448976	A/C	unknown	8.6231e-13	HCG26	MICB	TNF	18204098	LY6G6D	cis-eqtl	4.8809	LCLs	19644074
rs2856717	chr6	32670308	C/T	unknown	1.027e-13	HLA-DQB1	HLA-DQA2	N/A	18204098	LOC646686	cis-eqtl	11.2778	Monocytes	20502693
rs10484399	chr6	27534528	A/G	unknown	1.0187e-08	HNRNPA1P1	RPL8P1	ZNF391	18204098	HLA-H	cis-eqtl	17.2601	Monocytes	20502693
rs3099844	chr6	31448976	A/C	unknown	8.6231e-13	HCG26	MICB	TNF	18204098	HLA-H	cis-eqtl	16.0405	Monocytes	20502693
rs3130350	chr6	30327839	G/T	unknown	6.0864e-10	UBQLN1P1	UBQLN1P1	IER3	18204098	HLA-H	cis-eqtl	31.8049	Monocytes	20502693
rs3131379	chr6	31721033	C/T	intron	2e-52	MSH5	MSH5	TNF	18204446	HLA-H	cis-eqtl	15.7926	Monocytes	20502693
rs3749971	chr6	29342775	C/T	missense	8.06173e-09	OR12D3	OR12D3	UBD	18204098	HLA-H	cis-eqtl	26.9116	Monocytes	20502693
rs886424	chr6	30782002	A/G	unknown	4.7039e-12	IER3	DDR1	IER3	18204098	HLA-H	cis-eqtl	23.5244	Monocytes	20502693
rs3094061	chr6	30321189	G/T	unknown	1.24351e-09	HLA-N	UBQLN1P1	IER3	18204098	HLA-G	cis-eqtl	16.6379	Monocytes	20502693
rs3130350	chr6	30327839	G/T	unknown	6.0864e-10	UBQLN1P1	UBQLN1P1	IER3	18204098	HLA-G	cis-eqtl	16.6116	Monocytes	20502693
rs3749971	chr6	29342775	C/T	missense	8.06173e-09	OR12D3	OR12D3	UBD	18204098	HLA-G	cis-eqtl	14.0561	Monocytes	20502693
rs886424	chr6	30782002	A/G	unknown	4.7039e-12	IER3	DDR1	IER3	18204098	HLA-G	cis-eqtl	13.0448	Monocytes	20502693
rs2856717	chr6	32670308	C/T	unknown	1.027e-13	HLA-DQB1	HLA-DQA2	N/A	18204098	HLA-DRB6	cis-eqtl	57.8186	Monocytes	20502693
rs6457617	chr6	32663851	C/T	unknown	3.6131e-12	HLA-DQB1	HLA-DQA2	HLA-DRA	18204098	HLA-DRB6	cis-eqtl	12.936	Monocytes	20502693
rs9275572	chr6	32678999	A/G	unknown	6.406e-14	HLA-DQB1	HLA-DQA2	HLA-DRA	18204098	HLA-DRB6	cis-eqtl	63.2406	Monocytes	20502693
rs1046089	chr6	31602967	A/G	missense	3.7925e-13	BAT2	BAT2	ZBTB12	18204098	HLA-DRB5	cis-eqtl	12.2793	Monocytes	20502693
rs16898264	chr6	32677152	A/G	unknown	3.85255e-09	HLA-DQB1	HLA-DQA2	HLA-DRA	18204098	HLA-DRB5	cis-eqtl	6.87632	LCLs	18846210
rs204991	chr6	32161366	A/G	intron	1.05144e-08	GPSM3	GPSM3	ZBTB12	18204098	HLA-DRB5	cis-eqtl	12.7487	Monocytes	20502693
rs2051549	chr6	32730086	C/T	intron	1.6653e-15	HLA-DQB2	HLA-DQB2	HLA-DQB2	18204098	HLA-DRB5	cis-eqtl	17.8384	Monocytes	20502693
rs2187668	chr6	32605884	A/G	intron	6e-28	HLA-DQA1	HLA-DQA1	HLA-DQB2	21408207	HLA-DRB5	cis-eqtl	11.7103	Monocytes	20502693
rs2647050	chr6	32669767	C/T	unknown	5.38473e-09	HLA-DQB1	HLA-DQA2	HLA-DRA	18204098	HLA-DRB5	cis-eqtl	5.32822	LCLs	18846210
rs2856717	chr6	32670308	C/T	unknown	1.027e-13	HLA-DQB1	HLA-DQA2	N/A	18204098	HLA-DRB5	cis-eqtl	41.9517	Monocytes	20502693
rs2856718	chr6	32670255	A/G	unknown	5.32683e-09	HLA-DQB1	HLA-DQA2	HLA-DRA	18204098	HLA-DRB5	cis-eqtl	5.32822	LCLs	18846210
rs2858331	chr6	32681277	C/T	unknown	1.9902e-10	HLA-DQB1	HLA-DQA2	HLA-DRA	18204098	HLA-DRB5	cis-eqtl	5.46667	LCLs	18846210
rs6457617	chr6	32663851	C/T	unknown	3.6131e-12	HLA-DQB1	HLA-DQA2	HLA-DRA	18204098	HLA-DRB5	cis-eqtl	30.4243	Monocytes	20502693
rs6903130	chr6	32732210	A/G	upstream-variant-2KB	4.4296e-10	HLA-DQB2	HLA-DQB2	HLA-DQB2	18204098	HLA-DRB5	cis-eqtl	11.9321	Monocytes	20502693
rs7192	chr6	32411646	G/T	missense	2.0204e-10	HLA-DRA	HLA-DRA	HLA-DRA	18204098	HLA-DRB5	cis-eqtl	9.22627	LCLs	18846210
rs7192	chr6	32411646	G/T	missense	2.0204e-10	HLA-DRA	HLA-DRA	HLA-DRA	18204098	HLA-DRB5	cis-exonQTL	6.6851	LCLs	20220756
rs7192	chr6	32411646	G/T	missense	2.0204e-10	HLA-DRA	HLA-DRA	HLA-DRA	18204098	HLA-DRB5	cis-transcriptQTL	5.9058	LCLs	20220756
rs7453920	chr6	32730012	A/G	intron	3.7748e-15	HLA-DQB2	HLA-DQB2	HLA-DQB2	18204098	HLA-DRB5	cis-eqtl	17.4719	Monocytes	20502693
rs9268832	chr6	32427789	C/T	unknown	1.5323e-10	HLA-DRB9	HLA-DRB9	HLA-DRA	18204098	HLA-DRB5	cis-exonQTL	6.6103	LCLs	20220756
rs9268832	chr6	32427789	C/T	unknown	1.5323e-10	HLA-DRB9	HLA-DRB9	HLA-DRA	18204098	HLA-DRB5	cis-transcriptQTL	5.4708	LCLs	20220756
rs9271100	chr6	32576478	C/T	unknown	1e-12	HLA-DRB1	HLA-DQA1	N/A	19838193	HLA-DRB5	cis-exonQTL	4.9175	LCLs	20220756
rs9271100	chr6	32576478	C/T	unknown	1e-12	HLA-DRB1	HLA-DQA1	N/A	19838193	HLA-DRB5	cis-transcriptQTL	4.215	LCLs	20220756
rs9275572	chr6	32678999	A/G	unknown	6.406e-14	HLA-DQB1	HLA-DQA2	HLA-DRA	18204098	HLA-DRB5	cis-eqtl	32.9624	Monocytes	20502693
rs9275596	chr6	32681631	C/T	unknown	3.3307e-16	HLA-DQB1	HLA-DQA2	HLA-DRA	18204098	HLA-DRB5	cis-exonQTL	4.1675	LCLs	20220756
rs204991	chr6	32161366	A/G	intron	1.05144e-08	GPSM3	GPSM3	ZBTB12	18204098	HLA-DRB1	cis-eqtl	24.5378	Monocytes	20502693
rs2187668	chr6	32605884	A/G	intron	6e-28	HLA-DQA1	HLA-DQA1	HLA-DQB2	21408207	HLA-DRB1	cis-eqtl	27.1748	Monocytes	20502693
rs3094061	chr6	30321189	G/T	unknown	1.24351e-09	HLA-N	UBQLN1P1	IER3	18204098	HLA-DRB1	cis-eqtl	11.3195	Monocytes	20502693
rs3099844	chr6	31448976	A/C	unknown	8.6231e-13	HCG26	MICB	TNF	18204098	HLA-DRB1	cis-eqtl	18.7422	Monocytes	20502693
rs3130350	chr6	30327839	G/T	unknown	6.0864e-10	UBQLN1P1	UBQLN1P1	IER3	18204098	HLA-DRB1	cis-eqtl	12.6777	Monocytes	20502693
rs3131379	chr6	31721033	C/T	intron	2e-52	MSH5	MSH5	TNF	18204446	HLA-DRB1	cis-eqtl	19.1949	Monocytes	20502693
rs377763	chr6	32199144	G/T	unknown	1.4985e-10	NOTCH4	C6orf10	ZBTB12	18204098	HLA-DRB1	cis-eqtl	15.8159	Monocytes	20502693
rs7192	chr6	32411646	G/T	missense	2.0204e-10	HLA-DRA	HLA-DRA	HLA-DRA	18204098	HLA-DRB1	cis-exonQTL	6.5915	LCLs	20220756
rs7192	chr6	32411646	G/T	missense	2.0204e-10	HLA-DRA	HLA-DRA	HLA-DRA	18204098	HLA-DRB1	cis-transcriptQTL	4.537	LCLs	20220756
rs886424	chr6	30782002	A/G	unknown	4.7039e-12	IER3	DDR1	IER3	18204098	HLA-DRB1	cis-eqtl	14.3045	Monocytes	20502693
rs9268832	chr6	32427789	C/T	unknown	1.5323e-10	HLA-DRB9	HLA-DRB9	HLA-DRA	18204098	HLA-DRB1	cis-exonQTL	6.3002	LCLs	20220756
rs9268832	chr6	32427789	C/T	unknown	1.5323e-10	HLA-DRB9	HLA-DRB9	HLA-DRA	18204098	HLA-DRB1	cis-transcriptQTL	4.3588	LCLs	20220756
rs9276435	chr6	32713867	C/T	intron	1.3629e-10	HLA-DQA2	HLA-DQA2	HLA-DQB2	18204098	HLA-DRB1	cis-eqtl	21.193	Monocytes	20502693
rs2856717	chr6	32670308	C/T	unknown	1.027e-13	HLA-DQB1	HLA-DQA2	N/A	18204098	HLA-DRA	cis-eqtl	33.4189	Monocytes	20502693
rs2856717	chr6	32670308	C/T	unknown	1.027e-13	HLA-DQB1	HLA-DQA2	N/A	18204098	HLA-DRA	cis-transcriptQTL	4.2955	LCLs	20220756
rs2858305	chr6	32670464	A/C	unknown	7.8826e-14	HLA-DQB1	HLA-DQA2	N/A	18204098	HLA-DRA	cis-transcriptQTL	4.5573	LCLs	20220756
rs6457617	chr6	32663851	C/T	unknown	3.6131e-12	HLA-DQB1	HLA-DQA2	HLA-DRA	18204098	HLA-DRA	cis-eqtl	19.8205	Monocytes	20502693
rs6457617	chr6	32663851	C/T	unknown	3.6131e-12	HLA-DQB1	HLA-DQA2	HLA-DRA	18204098	HLA-DRA	cis-transcriptQTL	4.0352	LCLs	20220756
rs9271100	chr6	32576478	C/T	unknown	1e-12	HLA-DRB1	HLA-DQA1	N/A	19838193	HLA-DRA	cis-transcriptQTL	4.2499	LCLs	20220756
rs204991	chr6	32161366	A/G	intron	1.05144e-08	GPSM3	GPSM3	ZBTB12	18204098	HLA-DQB1	cis-eqtl	39.4087	Monocytes	20502693
rs2187668	chr6	32605884	A/G	intron	6e-28	HLA-DQA1	HLA-DQA1	HLA-DQB2	21408207	HLA-DQB1	cis-eqtl	50.4208	Monocytes	20502693
rs3094061	chr6	30321189	G/T	unknown	1.24351e-09	HLA-N	UBQLN1P1	IER3	18204098	HLA-DQB1	cis-eqtl	13.0038	Monocytes	20502693
rs3099844	chr6	31448976	A/C	unknown	8.6231e-13	HCG26	MICB	TNF	18204098	HLA-DQB1	cis-eqtl	24.5693	Monocytes	20502693
rs3131379	chr6	31721033	C/T	intron	2e-52	MSH5	MSH5	TNF	18204446	HLA-DQB1	cis-eqtl	28.5498	Monocytes	20502693
rs377763	chr6	32199144	G/T	unknown	1.4985e-10	NOTCH4	C6orf10	ZBTB12	18204098	HLA-DQB1	cis-eqtl	14.0767	Monocytes	20502693
rs6903130	chr6	32732210	A/G	upstream-variant-2KB	4.4296e-10	HLA-DQB2	HLA-DQB2	HLA-DQB2	18204098	HLA-DQB1	cis-eqtl	11.3868	Monocytes	20502693
rs7192	chr6	32411646	G/T	missense	2.0204e-10	HLA-DRA	HLA-DRA	HLA-DRA	18204098	HLA-DQB1	cis-exonQTL	4.4895	LCLs	20220756
rs886424	chr6	30782002	A/G	unknown	4.7039e-12	IER3	DDR1	IER3	18204098	HLA-DQB1	cis-eqtl	15.2139	Monocytes	20502693
rs9268832	chr6	32427789	C/T	unknown	1.5323e-10	HLA-DRB9	HLA-DRB9	HLA-DRA	18204098	HLA-DQB1	cis-exonQTL	4.0411	LCLs	20220756
rs9271100	chr6	32576478	C/T	unknown	1e-12	HLA-DRB1	HLA-DQA1	N/A	19838193	HLA-DQB1	cis-exonQTL	7.3483	LCLs	20220756
rs9271100	chr6	32576478	C/T	unknown	1e-12	HLA-DRB1	HLA-DQA1	N/A	19838193	HLA-DQB1	cis-transcriptQTL	6.9315	LCLs	20220756
rs9271100	chr6	32576478	C/T	unknown	1e-12	HLA-DRB1	HLA-DQA1	N/A	19838193	HLA-DQA2	cis-transcriptQTL	4.0536	LCLs	20220756
rs2051549	chr6	32730086	C/T	intron	1.6653e-15	HLA-DQB2	HLA-DQB2	HLA-DQB2	18204098	HLA-DQA1	cis-exonQTL	5.2963	LCLs	20220756
rs2301271	chr6	32725193	C/T	intron	2.8866e-15	HLA-DQB2	HLA-DQB2	HLA-DQB2	18204098	HLA-DQA1	cis-exonQTL	5.2963	LCLs	20220756
rs2647012	chr6	32664458	A/G	unknown	1.2679e-13	HLA-DQB1	HLA-DQA2	HLA-DRA	18204098	HLA-DQA1	cis-eqtl	9.09297	LCLs	18846210
rs2647012	chr6	32664458	A/G	unknown	1.2679e-13	HLA-DQB1	HLA-DQA2	HLA-DRA	18204098	HLA-DQA1	cis-exonQTL	5.0877	LCLs	20220756
rs2647012	chr6	32664458	A/G	unknown	1.2679e-13	HLA-DQB1	HLA-DQA2	HLA-DRA	18204098	HLA-DQA1	cis-transcriptQTL	4.0805	LCLs	20220756
rs2856717	chr6	32670308	C/T	unknown	1.027e-13	HLA-DQB1	HLA-DQA2	N/A	18204098	HLA-DQA1	cis-exonQTL	4.0958	LCLs	20220756
rs2856717	chr6	32670308	C/T	unknown	1.027e-13	HLA-DQB1	HLA-DQA2	N/A	18204098	HLA-DQA1	cis-transcriptQTL	4.3257	LCLs	20220756
rs2856725	chr6	32666738	A/G	unknown	1.1147e-13	HLA-DQB1	HLA-DQA2	N/A	18204098	HLA-DQA1	cis-exonQTL	4.2752	LCLs	20220756
rs2858305	chr6	32670464	A/C	unknown	7.8826e-14	HLA-DQB1	HLA-DQA2	N/A	18204098	HLA-DQA1	cis-exonQTL	4.5095	LCLs	20220756
rs2858305	chr6	32670464	A/C	unknown	7.8826e-14	HLA-DQB1	HLA-DQA2	N/A	18204098	HLA-DQA1	cis-transcriptQTL	4.2147	LCLs	20220756
rs2858331	chr6	32681277	C/T	unknown	1.9902e-10	HLA-DQB1	HLA-DQA2	HLA-DRA	18204098	HLA-DQA1	cis-exonQTL	4.4938	LCLs	20220756
rs3094061	chr6	30321189	G/T	unknown	1.24351e-09	HLA-N	UBQLN1P1	IER3	18204098	HLA-DQA1	cis-eqtl	11.69	Monocytes	20502693
rs3099844	chr6	31448976	A/C	unknown	8.6231e-13	HCG26	MICB	TNF	18204098	HLA-DQA1	cis-eqtl	18.4736	Monocytes	20502693
rs3130350	chr6	30327839	G/T	unknown	6.0864e-10	UBQLN1P1	UBQLN1P1	IER3	18204098	HLA-DQA1	cis-eqtl	15.1124	Monocytes	20502693
rs3131296	chr6	32172993	A/G	intron	4.4409e-14	NOTCH4	NOTCH4	ZBTB12	18204098	HLA-DQA1	cis-exonQTL	3.9648	LCLs	20220756
rs3131379	chr6	31721033	C/T	intron	2e-52	MSH5	MSH5	TNF	18204446	HLA-DQA1	cis-eqtl	26.0352	Monocytes	20502693
rs6457617	chr6	32663851	C/T	unknown	3.6131e-12	HLA-DQB1	HLA-DQA2	HLA-DRA	18204098	HLA-DQA1	cis-eqtl	10.7466	LCLs	18846210
rs7192	chr6	32411646	G/T	missense	2.0204e-10	HLA-DRA	HLA-DRA	HLA-DRA	18204098	HLA-DQA1	cis-eqtl	7.11032	LCLs	18846210
rs7453920	chr6	32730012	A/G	intron	3.7748e-15	HLA-DQB2	HLA-DQB2	HLA-DQB2	18204098	HLA-DQA1	cis-exonQTL	5.2963	LCLs	20220756
rs886424	chr6	30782002	A/G	unknown	4.7039e-12	IER3	DDR1	IER3	18204098	HLA-DQA1	cis-eqtl	15.7153	Monocytes	20502693
rs9275224	chr6	32659878	A/G	unknown	4.4486e-12	HLA-DQB1	HLA-DQA2	HLA-DRA	18204098	HLA-DQA1	cis-eqtl	9.81	LCLs	18846210
rs9275572	chr6	32678999	A/G	unknown	6.406e-14	HLA-DQB1	HLA-DQA2	HLA-DRA	18204098	HLA-DQA1	cis-transcriptQTL	4.1672	LCLs	20220756
rs9275596	chr6	32681631	C/T	unknown	3.3307e-16	HLA-DQB1	HLA-DQA2	HLA-DRA	18204098	HLA-DQA1	cis-eqtl	8.26505	LCLs	18846210
rs9357152	chr6	32664960	A/G	unknown	8.4189e-10	HLA-DQB1	HLA-DQA2	HLA-DRA	18204098	HLA-DQA1	cis-eqtl	5.17752	LCLs	18846210
rs204991	chr6	32161366	A/G	intron	1.05144e-08	GPSM3	GPSM3	ZBTB12	18204098	HLA-DPB1	cis-eqtl	18.7103	Monocytes	20502693
rs2187668	chr6	32605884	A/G	intron	6e-28	HLA-DQA1	HLA-DQA1	HLA-DQB2	21408207	HLA-DPB1	cis-eqtl	15.9028	Monocytes	20502693
rs3099844	chr6	31448976	A/C	unknown	8.6231e-13	HCG26	MICB	TNF	18204098	HLA-DPB1	cis-eqtl	13.0026	Monocytes	20502693
rs3131379	chr6	31721033	C/T	intron	2e-52	MSH5	MSH5	TNF	18204446	HLA-DPB1	cis-eqtl	18.3505	Monocytes	20502693
rs9276435	chr6	32713867	C/T	intron	1.3629e-10	HLA-DQA2	HLA-DQA2	HLA-DQB2	18204098	HLA-DPB1	cis-eqtl	11.5165	Monocytes	20502693
rs2051549	chr6	32730086	C/T	intron	1.6653e-15	HLA-DQB2	HLA-DQB2	HLA-DQB2	18204098	HLA-DOB	cis-eqtl	26.523	Monocytes	20502693
rs6903130	chr6	32732210	A/G	upstream-variant-2KB	4.4296e-10	HLA-DQB2	HLA-DQB2	HLA-DQB2	18204098	HLA-DOB	cis-eqtl	20.23	Monocytes	20502693
rs7453920	chr6	32730012	A/G	intron	3.7748e-15	HLA-DQB2	HLA-DQB2	HLA-DQB2	18204098	HLA-DOB	cis-eqtl	25.5965	Monocytes	20502693
rs7762279	chr6	32755290	C/T	unknown	2.9699e-11	HLA-DQB2	HLA-DOB	HLA-DQB2	18204098	HLA-DMB	cis-eqtl	5.2367	Fibroblasts	19644074
rs1150754	chr6	32050758	A/G	intron	6e-29	TNXB	TNXB	ZBTB12	21408207	HLA-DMA	cis-eqtl	5.8658	Fibroblasts	19644074
rs204991	chr6	32161366	A/G	intron	1.05144e-08	GPSM3	GPSM3	ZBTB12	18204098	HLA-C	cis-eqtl	12.9386	Monocytes	20502693
rs2247056	chr6	31265490	C/T	unknown	5.1637e-10	WASF5P	HLA-B	POU5F1	18204098	HLA-C	cis-eqtl	8.8901	LCLs	19644074
rs2247056	chr6	31265490	C/T	unknown	5.1637e-10	WASF5P	HLA-B	POU5F1	18204098	HLA-C	cis-exonQTL	5.7743	LCLs	20220756
rs2247056	chr6	31265490	C/T	unknown	5.1637e-10	WASF5P	HLA-B	POU5F1	18204098	HLA-C	cis-transcriptQTL	13.0501	LCLs	20220756
rs2523554	chr6	31331829	A/G	unknown	2.2162e-11	DHFRP2	DHFRP2	POU5F1	18204098	HLA-C	cis-eqtl	7.0037	LCLs	17873874
rs2523554	chr6	31331829	A/G	unknown	2.2162e-11	DHFRP2	DHFRP2	POU5F1	18204098	HLA-C	cis-exonQTL	4.1718	LCLs	20220756
rs2523554	chr6	31331829	A/G	unknown	2.2162e-11	DHFRP2	DHFRP2	POU5F1	18204098	HLA-C	cis-transcriptQTL	8.1628	LCLs	20220756
rs2856717	chr6	32670308	C/T	unknown	1.027e-13	HLA-DQB1	HLA-DQA2	N/A	18204098	HLA-C	cis-eqtl	13.0047	Monocytes	20502693
rs3094061	chr6	30321189	G/T	unknown	1.24351e-09	HLA-N	UBQLN1P1	IER3	18204098	HLA-C	cis-eqtl	14.8098	Monocytes	20502693
rs3099844	chr6	31448976	A/C	unknown	8.6231e-13	HCG26	MICB	TNF	18204098	HLA-C	cis-eqtl	21.2822	Monocytes	20502693
rs3130350	chr6	30327839	G/T	unknown	6.0864e-10	UBQLN1P1	UBQLN1P1	IER3	18204098	HLA-C	cis-eqtl	20.5238	Monocytes	20502693
rs3131379	chr6	31721033	C/T	intron	2e-52	MSH5	MSH5	TNF	18204446	HLA-C	cis-eqtl	19.132	Monocytes	20502693
rs3749971	chr6	29342775	C/T	missense	8.06173e-09	OR12D3	OR12D3	UBD	18204098	HLA-C	cis-eqtl	13.4203	Monocytes	20502693
rs886424	chr6	30782002	A/G	unknown	4.7039e-12	IER3	DDR1	IER3	18204098	HLA-C	cis-eqtl	20.0262	Monocytes	20502693
rs9275572	chr6	32678999	A/G	unknown	6.406e-14	HLA-DQB1	HLA-DQA2	HLA-DRA	18204098	HLA-C	cis-eqtl	15.5494	Monocytes	20502693
rs10484399	chr6	27534528	A/G	unknown	1.0187e-08	HNRNPA1P1	RPL8P1	ZNF391	18204098	HLA-A	cis-eqtl	26.0526	Monocytes	20502693
rs1264350	chr6	30796545	A/G	unknown	1.8593e-12	IER3	DDR1	IER3	18204098	HLA-A	cis-exonQTL	4.4753	LCLs	20220756
rs13195509	chr6	26463660	A/G	missense	1.1657e-10	BTN2A1	BTN2A1	TRIM38	18204098	HLA-A	cis-eqtl	21.0185	Monocytes	20502693
rs16891725	chr6	26479150	C/T	unknown	6.047e-11	BTN2A1	BTN1A1	TRIM38	18204098	HLA-A	cis-eqtl	16.2812	Monocytes	20502693
rs2187668	chr6	32605884	A/G	intron	6e-28	HLA-DQA1	HLA-DQA1	HLA-DQB2	21408207	HLA-A	cis-eqtl	16.3136	Monocytes	20502693
rs2844659	chr6	30824532	A/G	unknown	1.2337e-10	IER3	DDR1	IER3	18204098	HLA-A	cis-exonQTL	4.1225	LCLs	20220756
rs3094061	chr6	30321189	G/T	unknown	1.24351e-09	HLA-N	UBQLN1P1	IER3	18204098	HLA-A	cis-eqtl	36.3486	Monocytes	20502693
rs3094061	chr6	30321189	G/T	unknown	1.24351e-09	HLA-N	UBQLN1P1	IER3	18204098	HLA-A	cis-exonQTL	4.3004	LCLs	20220756
rs3099844	chr6	31448976	A/C	unknown	8.6231e-13	HCG26	MICB	TNF	18204098	HLA-A	cis-eqtl	26.2171	Monocytes	20502693
rs3130350	chr6	30327839	G/T	unknown	6.0864e-10	UBQLN1P1	UBQLN1P1	IER3	18204098	HLA-A	cis-eqtl	40.0244	Monocytes	20502693
rs3130350	chr6	30327839	G/T	unknown	6.0864e-10	UBQLN1P1	UBQLN1P1	IER3	18204098	HLA-A	cis-exonQTL	5.4689	LCLs	20220756
rs3130380	chr6	30279130	A/G	unknown	1.27111e-09	HCG18	HCG18	IER3	18204098	HLA-A	cis-exonQTL	5.4689	LCLs	20220756
rs3131379	chr6	31721033	C/T	intron	2e-52	MSH5	MSH5	TNF	18204446	HLA-A	cis-eqtl	29.3395	Monocytes	20502693
rs3132610	chr6	30544401	C/T	intron	1.14596e-08	ABCF1	ABCF1	IER3	18204098	HLA-A	cis-exonQTL	5.2296	LCLs	20220756
rs3132630	chr6	30345118	A/G	unknown	7.1644e-11	UBQLN1P1	MICC	IER3	18204098	HLA-A	cis-exonQTL	6.4218	LCLs	20220756
rs3132631	chr6	30344645	A/G	unknown	5.0816e-11	UBQLN1P1	MICC	IER3	18204098	HLA-A	cis-exonQTL	7.3293	LCLs	20220756
rs3132631	chr6	30344645	A/G	unknown	5.0816e-11	UBQLN1P1	MICC	IER3	18204098	HLA-A	cis-transcriptQTL	4.5246	LCLs	20220756
rs3749971	chr6	29342775	C/T	missense	8.06173e-09	OR12D3	OR12D3	UBD	18204098	HLA-A	cis-eqtl	35.6898	Monocytes	20502693
rs3749971	chr6	29342775	C/T	missense	8.06173e-09	OR12D3	OR12D3	UBD	18204098	HLA-A	cis-exonQTL	4.4548	LCLs	20220756
rs377763	chr6	32199144	G/T	unknown	1.4985e-10	NOTCH4	C6orf10	ZBTB12	18204098	HLA-A	cis-eqtl	12.9062	Monocytes	20502693
rs886424	chr6	30782002	A/G	unknown	4.7039e-12	IER3	DDR1	IER3	18204098	HLA-A	cis-eqtl	28.6908	Monocytes	20502693
rs886424	chr6	30782002	A/G	unknown	4.7039e-12	IER3	DDR1	IER3	18204098	HLA-A	cis-exonQTL	3.9338	LCLs	20220756
rs9271100	chr6	32576478	C/T	unknown	1e-12	HLA-DRB1	HLA-DQA1	N/A	19838193	HLA-DRB5	cis-eqtl	39.959	LCLs	Database#
rs13195509	chr6	26463660	A/G	missense	1.1657e-10	BTN2A1	BTN2A1	TRIM38	18204098	HIST1H2BD	cis-eqtl	11.5768	Monocytes	20502693
rs204991	chr6	32161366	A/G	intron	1.05144e-08	GPSM3	GPSM3	ZBTB12	18204098	HCG27	cis-eqtl	14.2139	Monocytes	20502693
rs4678	chr6	30893941	C/T	missense	4.5908e-13	VARS2	VARS2	IER3	18204098	HCG27	cis-eqtl	13.6024	Monocytes	20502693
rs2856717	chr6	32670308	C/T	unknown	1.027e-13	HLA-DQB1	HLA-DQA2	N/A	18204098	ERG	trans-eqtl	31.3968	Monocytes	20502693
rs6457617	chr6	32663851	C/T	unknown	3.6131e-12	HLA-DQB1	HLA-DQA2	HLA-DRA	18204098	ERG	trans-eqtl	19.1328	Monocytes	20502693
rs9275572	chr6	32678999	A/G	unknown	6.406e-14	HLA-DQB1	HLA-DQA2	HLA-DRA	18204098	ERG	trans-eqtl	37.7428	Monocytes	20502693
rs13277113	chr8	11349186	A/G	unknown	1e-10	FAM167A	BLK	BLK	18204098	C8orf13	cis-eqtl	66.974	LCLs	Database#
rs13277113	chr8	11349186	A/G	unknown	1e-10	FAM167A	BLK	BLK	18204098	C8orf13	cis-eqtl	9.68648	LCLs	18846210
rs13277113	chr8	11349186	A/G	unknown	1e-10	FAM167A	BLK	BLK	18204098	C8orf13	cis-PP-eqtl	0.0359572	LCLs	18846210
rs2618476	chr8	11352541	C/T	intron	2e-08	BLK	BLK	BLK	19165918	C8orf13	cis-eqtl	64.784	LCLs	Database#
rs2618476	chr8	11352541	C/T	intron	2e-08	BLK	BLK	BLK	19165918	C8orf13	cis-eqtl	9.85126	LCLs	18846210
rs2618476	chr8	11352541	C/T	intron	2e-08	BLK	BLK	BLK	19165918	C8orf13	cis-eqtl	6.2147	LCLs	17873874
rs2618476	chr8	11352541	C/T	intron	2e-08	BLK	BLK	BLK	19165918	C8orf13	cis-PP-eqtl	0.0520466	LCLs	18846210
rs7812879	chr8	11340181	C/T	unknown	2e-24	FAM167A	BLK	BLK	19838193	C8orf13	cis-eqtl	5.52362	LCLs	18846210
rs2856717	chr6	32670308	C/T	unknown	1.027e-13	HLA-DQB1	HLA-DQA2	N/A	18204098	C21orf127	trans-eqtl	12.9319	Monocytes	20502693
rs9275572	chr6	32678999	A/G	unknown	6.406e-14	HLA-DQB1	HLA-DQA2	HLA-DRA	18204098	C21orf127	trans-eqtl	13.4004	Monocytes	20502693
rs10484399	chr6	27534528	A/G	unknown	1.0187e-08	HNRNPA1P1	RPL8P1	ZNF391	18204098	BTN3A2	cis-eqtl	58.6635	Monocytes	20502693
rs13195509	chr6	26463660	A/G	missense	1.1657e-10	BTN2A1	BTN2A1	TRIM38	18204098	BTN3A2	cis-eqtl	82.096	Monocytes	20502693
rs13195509	chr6	26463660	A/G	missense	1.1657e-10	BTN2A1	BTN2A1	TRIM38	18204098	BTN3A2	cis-eqtl	10.2392	LCLs	18846210
rs13195509	chr6	26463660	A/G	missense	1.1657e-10	BTN2A1	BTN2A1	TRIM38	18204098	BTN3A2	cis-exonQTL	8.0607	LCLs	20220756
rs13195509	chr6	26463660	A/G	missense	1.1657e-10	BTN2A1	BTN2A1	TRIM38	18204098	BTN3A2	cis-transcriptQTL	9.1145	LCLs	20220756
rs16891725	chr6	26479150	C/T	unknown	6.047e-11	BTN2A1	BTN1A1	TRIM38	18204098	BTN3A2	cis-eqtl	78.9054	Monocytes	20502693
rs16891725	chr6	26479150	C/T	unknown	6.047e-11	BTN2A1	BTN1A1	TRIM38	18204098	BTN3A2	cis-eqtl	5.34711	LCLs	18846210
rs16891725	chr6	26479150	C/T	unknown	6.047e-11	BTN2A1	BTN1A1	TRIM38	18204098	BTN3A2	cis-exonQTL	8.4675	LCLs	20220756
rs16891725	chr6	26479150	C/T	unknown	6.047e-11	BTN2A1	BTN1A1	TRIM38	18204098	BTN3A2	cis-transcriptQTL	9.9953	LCLs	20220756
rs2187668	chr6	32605884	A/G	intron	6e-28	HLA-DQA1	HLA-DQA1	HLA-DQB2	21408207	BTN3A2	trans-eqtl	11.3046	Monocytes	20502693
rs3094061	chr6	30321189	G/T	unknown	1.24351e-09	HLA-N	UBQLN1P1	IER3	18204098	BTN3A2	cis-eqtl	34.4323	Monocytes	20502693
rs3099844	chr6	31448976	A/C	unknown	8.6231e-13	HCG26	MICB	TNF	18204098	BTN3A2	trans-eqtl	19.0732	Monocytes	20502693
rs3130350	chr6	30327839	G/T	unknown	6.0864e-10	UBQLN1P1	UBQLN1P1	IER3	18204098	BTN3A2	cis-eqtl	37.4275	Monocytes	20502693
rs3131379	chr6	31721033	C/T	intron	2e-52	MSH5	MSH5	TNF	18204446	BTN3A2	trans-eqtl	19.4655	Monocytes	20502693
rs3749971	chr6	29342775	C/T	missense	8.06173e-09	OR12D3	OR12D3	UBD	18204098	BTN3A2	cis-eqtl	46.8369	Monocytes	20502693
rs4678	chr6	30893941	C/T	missense	4.5908e-13	VARS2	VARS2	IER3	18204098	BTN3A2	cis-eqtl	14.1315	Monocytes	20502693
rs886424	chr6	30782002	A/G	unknown	4.7039e-12	IER3	DDR1	IER3	18204098	BTN3A2	cis-eqtl	25.4532	Monocytes	20502693
rs9358946	chr6	26478927	A/G	unknown	1.12304e-08	BTN2A1	BTN1A1	HIST1H2AH	18204098	BTN3A2	cis-exonQTL	5.2129	LCLs	20220756
rs9358946	chr6	26478927	A/G	unknown	1.12304e-08	BTN2A1	BTN1A1	HIST1H2AH	18204098	BTN3A2	cis-transcriptQTL	4.6326	LCLs	20220756
rs9379897	chr6	26601526	C/T	unknown	1.44913e-09	ABT1	ZNF322A	TRIM38	18204098	BTN3A2	cis-eqtl	5.2314	LCLs	18846210
rs9379897	chr6	26601526	C/T	unknown	1.44913e-09	ABT1	ZNF322A	TRIM38	18204098	BTN3A2	cis-exonQTL	6.8537	LCLs	20220756
rs9379897	chr6	26601526	C/T	unknown	1.44913e-09	ABT1	ZNF322A	TRIM38	18204098	BTN3A2	cis-transcriptQTL	7.4599	LCLs	20220756
rs13277113	chr8	11349186	A/G	unknown	1e-10	FAM167A	BLK	BLK	18204098	BLK	cis-eqtl	58.895	LCLs	Database#
Note:N/A:not available;“Score”: -log10 (P); LCLs: lymphoblastoid cell lines; transcript-QTL: transcript expression levels against SNPs; exon-QTL: quantified reads for known exons by RNA sequencing against SNPs; sQTL: splicing QTL; PP-eqtl: posterior probability-eqtl
Database#: http://eqtl.uchicago.edu/cgi-bin/gbrowse/eqtl.
PMID for eQTL: PubMed ID for eQTL results.
“Gene 1” and “Gene 2”are the nearby genes physically located at two sides of SNP.
“GRAIL p-value “and “Implicated gene” are the results from Gene Relationships Across Implicated Loci (GRAIL) analyses.
